# Supplementary material for: On the rate of phytoplankton respiration in the light
Source: Plant Physiol. 2022 Jun 2;190(1):267–79. doi: 10.1093/plphys/kiac254 (PMC9434318; doi:10.1093/plphys/kiac254)
Supplement: kiac254_Supplementary_Data [file kiac254_supplementary_data.zip]

Archive with 2 entries (2 files):
- 00151supptext.pdf
- Excel workbook for resubmittal SOM.xlsx
