# Supplementary material for: On the rate of phytoplankton respiration in the light
Source: Plant Physiol. 2022 Jun 2;190(1):267–79. doi: 10.1093/plphys/kiac254 (PMC9434318; doi:10.1093/plphys/kiac254)
Supplement: kiac254_Supplementary_Data [file kiac254_supplementary_data.zip › Excel workbook for resubmittal SOM.xlsx]

## Sheet: 1. FBA + INST-MFA results
	Results of FBA and INST-MFA fluxes with the TCA cycle completely open											FBA and INST-MFAresults, partly closed TCA cycle			FBA+INST-MFA, plants
Citation	Jazmin et al., 2017	Broddrick et al., 2019	Abernathy et al., 2017	Abernathy et al., 2017	Abernathy et al., 2017	Broddrick et al., 2019	Abernathy et al., 2019	Hendry et al., 2017	Young et al., 2011	Wu et al., 2015	Kim et al., 2016	Qian et al., 2018	Qian et al., 2018	Nakajima et al., 2017	Ma et al., 2014	Ma et al., 2014	Xu et al., 2021
Taxon	Synechococcus elongatus PCC 7942	Syn elongatus 7942	Syn elongatus 7942	Synechococcus elongatus UTEX 2973	Synechococcus elongatus UTEX 2973	Syn elongatus 7942	Synechococcus PCC 7002	Synechococcus PCC 7002	Synechocystis 6803	Chlorella protothecoides	Phaeodactylum tricornutum	Synechococcus 7002	Synechococcus 7002	Glucose-tolerant Synechocystis PCC 6803	Arabidopsis thaliana	Arabidopsis thaliana	Camelina
Experiment	Rotary shaking flask, N-replete (BG11 medium)	Roux bottles, N-replete (BG11 medium)	Shaking flask bioreactor	N-replete (BG11 medium), photobioreactor	N-replete (BG11 medium), shaking flask bioreactor	N-replete (BG11 medium), shaking flask bioreactor	N-replete (BG11 medium), shaking flask bioreactor	N-replete (BG11 medium), 2 L glass fermenter	N-replete (BG11 medium), 1 L bioreactor	N-replete, 1 L fermenter		N-replete, photobio - reactor	N-deplete, photobio - reactor	B-replete (BG11 medium + NH4OH)
Irradiance (µmol m-2 s-1)	150	60	300	500	100	600	25	250	400	20	150-200	60	60	120	200	500	500
FBA/INST MFA	INST-MFA	FBA (iJB 792)	INST-MFA	INST-MFA	INST-MFA	FBA (iJB 792)	INST-MFA	INST-MFA	INST-MFA	INST-MFA	FBA	INST MFA	INST MFA	INST MFA	INST MFA	INST MFA	INST MFA
Carboxylations
Rubisco	116.289	114.047	121.169	121.265	120.2	113.877	120.028	118.408	132.895	116.616	122.38	166.404	170.061	213.353	119.238	129.328	117.532
PEP C	21.4546	6.95689	6.43376	5.22695	5.46365	6.71062	6.60208	11.1008	12.1384	7.3468	7.48237	118.86	34.2134	16.1282	1.23654	0.651293	0.859036
Decarboxylations
Malic enzyme	14.8356	1.59666	1.8229	0	1.31128	1.62682	3.24692	3.49469	5.54599	1.04954	4.07397	110.591	30.1883	6.9121
Pyruvate dehydrogenase	12.325	10.4924	16.0844	12.5447	16.3909	10.8793	13.4206	7.81167	12.3477	11.7782	17.6775	20.6713	16.1004	29.9524	0.794917	0.51173	0.624753
Isocitrate dehydrogenase	3.19537	2.62309	2.89519	2.82255	2.404	2.44022	2.27285	4.31698	3.13924	2.79878	2.37783	17.5706	13.0816	15.2066	0.794917	0.51173	0.624753
AKG dehydrogenase	0	0		0	0	0	0	0	0	0	0.236172	13.4363	11.069	7.83371	0	0	0
AA synthesis/No PDH-no ICDH	7.38714	6.06414	6.69319	6.52526	5.55764	5.64138	5.25443	9.98011	7.25738	6.4703	5.49713	9.55768	4.65267	17.0449	1.83771	1.18303	1.44432
6PG (Oxidative pentose phosphate path)	0	0	0.107229	0	0	0	0	0	16.7426	1.86585	0	13.4363	29.182	52.532			3.59
Photorespiration	0	0.114047	0	4.18156	0	0	2.43519	3.90584	0	0	0	0	0	0	17.0466	27.773	12.1046
Additional metabolic fluxes
Glutamate formation = isocitrate - AKG	3.19537	2.62309	2.89519	2.82255	2.404	2.44022	2.27285	4.31698	3.13924	2.79878	2.14165	4.13425	2.01255	7.37291	0.794917	0.51173	0.624753
Lipid decarboxylation = PDH - ICDH	9.12962	7.86927	13.1892	9.72213	13.9869	8.43911	11.1478	3.49469	9.20844	8.97942	15.2997	3.10069	3.01883	14.7458	0	0	0
Total AA synthesis decarboxylations	13.7779	11.3103	12.4836	12.1704	10.3657	10.5218	9.80012	18.6141	13.5359	12.0679	10.2528	9.55768	4.65267	17.0449	1.83771	1.18303	1.44432
Cellular carbon fluxes
Gross C assimilation	137.743	121.004	127.603	126.492	125.664	120.588	126.63	129.509	145.033	123.963	129.863	285.263	204.274	229.482	120.474	129.979	118.391
Total decarboxylation	37.7431	20.8903	27.6029	26.0741	25.6639	20.5878	26.63	29.5093	45.0329	23.9627	29.8626	185.263	104.274	129.482	20.4741	29.9795	18.3884
Net C assimilation	100	100.114	100	100.418	100	100	100	100	100	100	100	100	100	100	100	100	100
NU-decarboxylation rate	22.9075	19.1796	25.6728	21.8925	24.3526	18.9609	20.9479	22.1088	22.7443	21.0473	25.7886	61.2358	44.9037	70.0377	3.42755	2.20649	2.69383
NU-decarbox rate/Net C assimilation	0.229075	0.191577	0.256728	0.218013	0.243526	0.189609	0.209479	0.221088	0.227443	0.210473	0.257886	0.612358	0.449037	0.700377	0.034	0.022	0.027

## Sheet: 2. Amino acid decarboxylations
Columns B to S both from Brown, 1991																			This page has calculations that should be final giving the decarboxylation rate and AA synthesis rate. Alternatively, you can think of it as the number of decarboxylations in order to synthesize the corresponding amino acid inventory (answer in cells AJ and AK32 is 0.80/3.78)
Amino acid concentrations columns B to S in units of weight % of all amino acids.
Aparigine was not reported
Average glutamine concentration calculated as: glutamine = glutamate * 0.234 from Kumar
Concentration of amino acids in algal cells (Brown et al., 1991)																		Composition of proteinogenic amino acids							Calculation of decarboxylations associated with the synthesis of individual amino acids and with total amino acids															Calculation of decarboxylations associated with degradation of amino acids
		Bacillariophyceae						Chlorophyceae		Cryptophyceae	Eustigmatophyceae	Prasinophyceae			Prymnesiophyceae
		C. calcitrans	C. gracilis	N. closterium	P. tricornutum	S. costatum	T. pseudonana	D. tertiolecta	N. atomus	C. salina	N. oculata	T. chui	T. suecica	I. galbana	L. aft	P. lutheri	P. salina	Amino acid	C	H	N	O	S	Atomic mass	Decarboxylations per AA molecule synthesized excluding TCA cycle and PDH	Average weight %	stdev weight %	Relative molar abundance = wt. %/mole wt.	Mole %	Relative mass abundance	Moles of AA per 100 gm protein	Starting substrate for AA synthesis	Decarboxylations at PDH and ICD/ molecule	Decarboxylations per AA molecule synthesized excluding TCA cycle and PDH	Total synthesis decarboxylations for 100 gm of each amino acid, moles	Moles C / 100 gm protein		Total N in 100 gm AA, moles			Intermediate degradation product	Net decarboxylations during degradation / molecule	Degradation decarboxylations/100 gm AA, moles
Essential proteinogenic AA																																								Essential
Arginine		6.4	6.6	7.1	6.6	6.4	6.3	6.8	5.9	6.7	7.3	13.5	13.2	7.2	7.4	8.4	8.2	Arg	6	14	4	2	0	174	1	7.75	2.28415	0.0445402	0.0566092	9.85001	0.0441248	Glutamate	2	1	0.132374	0.264749		0.176499		Arginine	a-ketoglutarate	0	0
Histidine		1.9	2.4	1.4	1.7	1.6	1.6	2.1	1.8	1.8	2.1	1.8	1.8	2.1	2	2	1.5	Hist	8	9	3	2	0	179	0	1.85	0.260768	0.0103352	0.0131357	2.35129	0.0102388	Phosphoribosyl diphosphate		0	0	0.0819104		0.0307164		Histidine	a-ketoglutarate	0	0
lsoleucine		5.5	5.8	5	4.9	5.2	5.5	4.8	3.4	4.1	4.8	3.5	3.5	4.8	4.6	4.9	4.4	Ile	6	13	1	2	0	131	1	4.66875	0.728211	0.0356393	0.0452964	5.93383	0.0353069	AKG + pyruvate		1	0.0353069	0.211841		0.0353069		lsoleucine	succinyl-CoA	0	0
Leucine		8.2	7.2	8.1	7.7	8.3	8.4	8.4	7.5	7.8	7.8	7.5	8.9	8.7	8.7	8.1	9	Leu	6	13	1	2	0	131	2	8.14375	0.531625	0.062166	0.0790111	10.3504	0.0615862	C2+AKG + pyruvate		2	0.123172	0.369517		0.0615862		Leucine	Acetyl CoA+Acetoacetate	0	0
Lysine		6.3	5.1	5.7	5.6	5.7	5.9	6	5.2	6.1	6.1	5.7	6	6.2	6	5.6	6.2	Lys	6	14	2	2	0	146	1	5.8375	0.34809	0.0399829	0.050817	7.41928	0.03961	Aspartate (C4)		1	0.03961	0.23766		0.0792199		Lysine	Acetyl CoA+Acetoacetate	2	0.0792199
Methionine		2.6	2.4	1.6	1.9	2.2	2.2	1.4	1.9	2.4	1.6	1.9	2.3	2.1	2.6	3.2	1.5	Met	5	11	1	2	1	149	0	2.1125	0.477319	0.0141779	0.0180196	2.68492	0.0140456	Aspartate (C4)		0	0	0.0702281		0.0140456		Methionine	succinyl-CoA	2	0.0280912
Phenylalanine		6.7	7.1	6.9	6.6	6.4	6.8	6.7	5.5	5.5	6.2	5.4	5.9	6.3	6.2	6.6	6	Phe	10	12	4	2	0	220	1	6.3	0.524087	0.0286364	0.0363959	8.0071	0.0283693	PEP+erythrose-4-phosphate		1	0.0283693	0.283693		0.113477		Phenylalanine		1	0.0283693
Proline		5.6	6.3	4.6	6.3	4.9	4.8	6.5	13.1	5.4	9.3	5.1	4.7	5.7	5.9	5.7	5.1	Pro	5	9	1	2	0	115	0	6.1875	2.15712	0.0538043	0.0683836	7.86412	0.0533025	Glutamate	2	0	0.106605	0.266513		0.0533025		Proline	a-ketoglutarate	0	0
Threonine		4.5	5.9	5.5	5.4	5.1	5.2	4.7	4	5.4	5.5	4.2	4.1	5.2	4.5	4.3	5.2	Thr	4	9	1	3	0	119	0	4.91875	0.587899	0.041334	0.0525343	6.25158	0.0409485	Aspartate (C4)		0	0	0.163794		0.0409485		Threonine	pyruvate	0	0
Tryptophan		1.4	1.6	1.4	1.6	1.3	0.87	1.5	1.1	1.3	1.6	1	1.2	1.3	1.6	1.5	0.86	Trp	11	12	2	2	0	204	1	1.32062	0.254518	0.00647365	0.00822781	1.67847	0.00641327	PEP+erythrose-4-phosphate		1	0.00641327	0.070546		0.0128265		Tryptophan	Alanine+acetoacetate	3	0.0192398
Valine		5.9	6.2	6.2	5.9	6.3	6.1	6.2	5.9	6.1	6.5	5.8	5.7	6.2	6.1	6.7	6.1	Val	5	11	1	2	0	117	1	6.11875	0.253558	0.052297	0.0664678	7.77674	0.0518092	AKG + pyruvate		1	0.0518092	0.259046		0.0518092		Valine	succinyl-CoA	1	0.0518092
Non-essential proteinogenic AA																																								Non-essential			0
Alanine		7.2	6.9	6.9	7.2	7.3	7.4	8	8.2	7.9	7.4	6.8	6.9	8.1	7.7	7.8	8.3	Ala	3	7	1	2	0	89	0	7.5	0.505964	0.0842697	0.107104	9.53226	0.0834837	Pyruvate		0	0	0.250451		0.0834837		Alanine	pyruvate	0	0
Aspartate		9.8	8	8.8	8.6	10.1	9.7	9	8.3	9.5	7.6	9.4	8.9	8.4	8.6	8.5	8.8	Asp	4	7	1	4	0	133	0	8.875	0.681665	0.0667293	0.0848109	11.2798	0.0661069	Oxaloacetate		0	0	0.264428		0.0661069		Aspartate	oxaloacetate	0	0
Cystine		0.42	0.52	0.58	0.38	0.4	0.53	0.44	0.55	0.63	0.41	0.57	0.65	0.55	0.47	0.49	0.47	Cys	6	12	2	4	2	240	0	0.50375	0.0821279	0.00209896	0.00266771	0.64025	0.00207938	Serine		0	0	0.0124763		0.00415876		Cysteine	pyruvate	0	0
Glutamate		10.5	9.4	10.6	11.2	10.4	10.4	10.3	11.1	10.9	10.1	12.4	11.2	10.4	10.6	9.7	11.2	Glu	5	9	1	4	0	147	0	10.65	0.699524	0.072449	0.0920804	13.5358	0.0717733	Glutamate	2	0	0.143547	0.358866		0.0717733		Glutamate	a-ketoglutarate	0	0
Glutamine (assumed to = .234 x glutamate)																		Gln	5	10	2	3	0	146	0	2.4921		0.0170692	0.0216944	3.16738	0.01691	Glutamate	2	0	0.0338199	0.0845499		0.0338199		Glutamine	a-ketoglutarate	0	0
Glycine		5.9	5.1	6	5.8	6.4	6.2	6	6.3	5.8	5.5	5.9	5.9	5.8	6	5.7	6.1	Gly	2	5	1	2	0	75	1	5.9	0.309839	0.0786667	0.0999828	7.49871	0.0779329			1	0.0779329	0.155866		0.0779329		Glycine	pyruvate	1	0.0779329
Serine		5.8	6.6	6.6	5.9	6.1	6.8	5.2	4.8	5.9	5	4.3	4.6	5.3	4.6	4.8	5.4	Ser	3	7	1	3	0	105	0	5.48125	0.787586	0.0522024	0.0663476	6.9665	0.0517155	3PG		0	0	0.155146		0.0517155		Serine	pyruvate	0	0
Tyrosine		4.5	5.4	3.9	4.1	4.5	4.2	5	3.9	5.6	4.2	3.7	3.8	4.5	4.3	4.5	3.2	Tyr	9	11	1	3	0	181	1	4.33125	0.618297	0.0239296	0.0304137	5.50488	0.0237064	PEP+erythrose-4-phosphate		1	0.0237064	0.213357		0.0237064		Tyrosine	Fumarate+acetoacetate	1	0.0237064
Asparagine (not reported or included in calculations)																		Asn
																									SUM of rel mol abundance for proteinogenic AA only	100.941	0.59614		SUM	SUM	SUM				SUM	SUM		SUM					SUM
NOTE: Amino acid abundances in units of weight percent of total amino acids.																									Sum of rel mol abundance for proteinogenic AA only			0.786802	1	128.293	0.779463				0.802666	3.77464		1.08244					0.308369
																																			ICDH decarboxylations
																																			0.185669
																																			Non PDH+non ICDH decarboxylations
																																			0.430004
																																			(Non-PDH+non ICDH decarboxylations)/ICDH decarboxylations
																																			2.31597

## Sheet: 3. Compound class analysis
Finkel et al., 2016					Parsons et al., 1961					Jonasdottir, 2019					Liefer et al., 2019; 3 compound classes					Liefer et al., 2019; 6 compound classes
	Protein	Carbs	Lipids			Protein	Carbs	Lipids			Protein	Carbs	Lipids			Protein	Carbs	Lipids			Protein	Carbs	Lipids	Chlorophyll	Carotenoids	RNA+DNA
(a) Fractional concentration; protein + lipids + carbs=1.00					(a) Fractional concentration; protein + lipids + carbs=1.00					(a) Fractional concentration; protein + lipids + carbs=1.00					(a) Fractional concentration; protein + lipids + carbs=1.00					(a) Fractional concentration; protein + lipids + carbs=1.00
Cyanobacteria	0.562663	0.284595	0.152742		Tetraselmis maculate (Chlorophyceae)	0.74392	0.214592	0.0414878		Chlorophyta	0.51	0.26	0.23		O tauri N replete	0.518987	0.374322	0.106691		O tauri N replete	0.459347	0.331306	0.0944302	0.0238476	0.0068822	0.0841869
Chlorophyta	0.515773	0.227129	0.257098		Dunaliella salina (Chlorophyceae)	0.6	0.332632	0.0673684		Diatoms	0.56	0.29	0.15		O tauri N limited	0.224649	0.51014	0.265211		O tauri N limited	0.215247	0.488789	0.254111	0.0150972	0.0064275	0.0203288
Cryptophyta	0.57377	0.186289	0.23994		Monochrysis lutheri (Chrysophyceae)	0.532609	0.341304	0.126087		Dinophyta	0.37	0.41	0.22		Micromonas N replete	0.590113	0.280124	0.129763		Micromonas N replete	0.53085	0.251992	0.116732	0.0279785	0.00898647	0.0634612
Bacillariophyta	0.469178	0.208904	0.321918		Syracosphaera carlearae (Chrysophyceae)	0.714286	0.227041	0.0586735		Haptophyta	0.55	0.22	0.23		Micromonas N limited	0.323106	0.395973	0.28092		Micromonas N limited	0.304729	0.373451	0.264943	0.0169997	0.0071435	0.0327335
Haptophyta	0.474852	0.25	0.275148		Chaetoceros sp. (Bacillariophyceae)	0.721649	0.136082	0.142268		Cyanobacteria	0.45	0.39	0.16		T pseudonana N replete	0.531872	0.277304	0.190824		T pseudonana N replete	0.485725	0.253244	0.174268	0.0310345	0.0140527	0.0416759
Ochrophyta	0.477306	0.210835	0.311859		Skeletonema costatum (Bacillariophyceae)	0.592	0.3328	0.0752		Cryptophyta	0.6	0.17	0.23		T pseudonana N limited	0.129044	0.603837	0.267118		T pseudonana N limited	0.126307	0.59103	0.261452	0.00506334	0.00478716	0.0113603
Dinophyta	0.413897	0.347432	0.238671		Coscinodiscus sp. (Bacillariophyceae)	0.742358	0.179039	0.0786026		Ochrophyta	0.48	0.26	0.26		T weisfloggii N replete	0.463755	0.331833	0.204412		T weisfloggii N replete	0.423172	0.302794	0.186524	0.0292112	0.0132703	0.0450288
					Phaeodactylum tricornutum	0.518868	0.377358	0.103774							T weissflogii N limited	0.0552667	0.828395	0.116338		T weissflogii N limited	0.0548192	0.821688	0.115396	0.00255503	0.00171535	0.00382655
					Amphidinium carteri (Dynophyceae)	0.366013	0.398693	0.235294
					Exuviela sp. (Dynophyceae)	0.373494	0.445783	0.180723
					Agmenellum quadruplicatum (Myxophyceae	0.448319	0.392279	0.159402
(b) Net C assimilation/100 grams of compound class					(b) Net C assimilation/100 grams of compound class					(b) Net C assimilation/100 grams of compound class					(b) Net C assimilation/100 grams of compound class					(b) Net C assimilation/100 grams of compound class
	3.775	3.33	7.143			3.775	3.33	7.143			3.775	3.33	7.143			3.775	3.33	7.143			3.775	3.33	7.143	6.16	7.36	3.08
(c) Net C assimilation by compound class/100 grams of biomass					(c) Net C assimilation by compound class/100 grams of biomass					(c) Net C assimilation by compound class/100 grams of biomass					(c) Net C assimilation by compound class/100 grams of biomass					(c) Net C assimilation by compound class/100 grams of biomass
Cyanobacteria	2.12405	0.947702	1.09103		Tetraselmis maculate (Chlorophyceae)	2.8083	0.714592	0.296348		Chlorophyta	1.92525	0.8658	1.64289		O tauri N replete	1.95918	1.24649	0.762092		O tauri N replete	1.73403	1.10325	0.674515	0.146901	0.050653	0.259296
Chlorophyta	1.94704	0.756341	1.83645		Dunaliella salina (Chlorophyceae)	2.265	1.10766	0.481213		Diatoms	2.114	0.9657	1.07145		O tauri N limited	0.84805	1.69877	1.8944		O tauri N limited	0.812556	1.62767	1.81511	0.0929985	0.0473064	0.0626129
Cryptophyta	2.16598	0.620343	1.71389		Monochrysis lutheri (Chrysophyceae)	2.0106	1.13654	0.900639		Dinophyta	1.39675	1.3653	1.57146		Micromonas N replete	2.22768	0.932812	0.926898		Micromonas N replete	2.00396	0.839133	0.833813	0.172348	0.0661404	0.19546
Bacillariophyta	1.77115	0.695651	2.29946		Syracosphaera carlearae (Chrysophyceae)	2.69643	0.756046	0.419105		Haptophyta	2.07625	0.7326	1.64289		Micromonas N limited	1.21973	1.31859	2.00661		Micromonas N limited	1.15035	1.24359	1.89248	0.104718	0.0525762	0.100819
Haptophyta	1.79257	0.8325	1.96538		Chaetoceros sp. (Bacillariophyceae)	2.72423	0.453155	1.01622		Cyanobacteria	1.69875	1.2987	1.14288		T pseudonana N replete	2.00782	0.923423	1.36306		T pseudonana N replete	1.83361	0.843304	1.24479	0.191172	0.103428	0.128362
Ochrophyta	1.80183	0.702079	2.22761		Skeletonema costatum (Bacillariophyceae)	2.2348	1.10822	0.537154		Cryptophyta	2.265	0.5661	1.64289		T pseudonana N limited	0.487143	2.01078	1.90802		T pseudonana N limited	0.47681	1.96813	1.86755	0.0311902	0.0352335	0.0349897
Dinophyta	1.56246	1.15695	1.70482		Coscinodiscus sp. (Bacillariophyceae)	2.8024	0.596201	0.561459		Ochrophyta	1.812	0.8658	1.85718		T weisfloggii N replete	1.75068	1.105	1.46012		T weisfloggii N replete	1.59747	1.0083	1.33234	0.179941	0.0976697	0.138689
					Phaeodactylum tricornutum	1.95873	1.2566	0.741255							T weissflogii N limited	0.208632	2.75856	0.831003		T weissflogii N limited	0.206942	2.73622	0.824275	0.015739	0.012625	0.0117858
					Amphidinium carteri (Dynophyceae)	1.3817	1.32765	1.68071
					Exuviela sp. (Dynophyceae)	1.40994	1.48446	1.2909
					Agmenellum quadruplicatum (Myxophyceae	1.6924	1.30629	1.13861
(d) Decarboxylations/100 grams of compound class					(d) Decarboxylations/100 grams of compound class					(d) Decarboxylations/100 grams of compound class					(d) Decarboxylations/100 grams of compound class					(d) Decarboxylations/100 grams of compound class
	0.80267	0	3.572			0.80267	0	3.572			0.80267	0	3.572			0.80267	0	3.572			0.80267	0	3.572	1.79	5.89	0.47
(e) Decarboxylations by compound class /100 grams of biomass					(e) Decarboxylations by compound class /100 grams of biomass					(e) Decarboxylations by compound class /100 grams of biomass					(e) Decarboxylations by compound class /100 grams of biomass					(e) Decarboxylations by compound class /100 grams of biomass
Cyanobacteria	0.451633	0	0.545593		Tetraselmis maculate (Chlorophyceae)	0.597122	0	0.148195		Chlorophyta	0.409362	0	0.82156		O tauri N replete	0.416576	0	0.381099		O tauri N replete	0.368704	0	0.337305	0.0426873	0.0405362	0.0395679
Chlorophyta	0.413995	0	0.918353		Dunaliella salina (Chlorophyceae)	0.481602	0	0.24064		Diatoms	0.449495	0	0.5358		O tauri N limited	0.180319	0	0.947332		O tauri N limited	0.172772	0	0.907683	0.0270239	0.037858	0.00955456
Cryptophyta	0.460548	0	0.857067		Monochrysis lutheri (Chrysophyceae)	0.427509	0	0.450383		Dinophyta	0.296988	0	0.78584		Micromonas N replete	0.473666	0	0.463514		Micromonas N replete	0.426098	0	0.416965	0.0500815	0.0529303	0.0298268
Bacillariophyta	0.376595	0	1.14989		Syracosphaera carlearae (Chrysophyceae)	0.573336	0	0.209582		Haptophyta	0.441469	0	0.82156		Micromonas N limited	0.259348	0	1.00345		Micromonas N limited	0.244597	0	0.946375	0.0304295	0.0420752	0.0153848
Haptophyta	0.38115	0	0.982828		Chaetoceros sp. (Bacillariophyceae)	0.579246	0	0.508181		Cyanobacteria	0.361202	0	0.57152		T pseudonana N replete	0.426917	0	0.681624		T pseudonana N replete	0.389877	0	0.622484	0.0555517	0.0827701	0.0195877
Ochrophyta	0.383119	0	1.11396		Skeletonema costatum (Bacillariophyceae)	0.475181	0	0.268614		Cryptophyta	0.481602	0	0.82156		T pseudonana N limited	0.10358	0	0.954146		T pseudonana N limited	0.101383	0	0.933908	0.00906337	0.0281963	0.00533934
Dinophyta	0.332223	0	0.852532		Coscinodiscus sp. (Bacillariophyceae)	0.595869	0	0.280769		Ochrophyta	0.385282	0	0.92872		T weisfloggii N replete	0.372242	0	0.730161		T weisfloggii N replete	0.339667	0	0.666265	0.052288	0.0781623	0.0211635
					Phaeodactylum tricornutum	0.41648	0	0.370679							T weissflogii N limited	0.0443609	0	0.41556		T weissflogii N limited	0.0440017	0	0.412195	0.0045735	0.0101034	0.00179848
					Amphidinium carteri (Dynophyceae)	0.293788	0	0.840471
					Exuviela sp. (Dynophyceae)	0.299792	0	0.645542
					Agmenellum quadruplicatum (Myxophyceae	0.359852	0	0.569385
(f) NU-decarboxylations/net C assimilation					(f) NU-decarboxylations/net C assimilation					(f) NU-decarboxylations/net C assimilation					(f) NU-decarboxylations/net C assimilation					(f) NU-decarboxylations/net C asimilation
Cyanobacteria	0.239557				Tetraselmis maculate (Chlorophyceae)	0.195148				Chlorophyta	0.277614				O tauri N replete	0.201039				O tauri N replete	0.208837
Chlorophyta	0.29348				Dunaliella salina (Chlorophyceae)	0.187407				Diatoms	0.237355				O tauri N limited	0.253906				O tauri N limited	0.259046
Cryptophyta	0.292789				Monochrysis lutheri (Chrysophyceae)	0.216882				Dinophyta	0.249873				Micromonas N replete	0.229286				Micromonas N replete	0.237396
Bacillariophyta	0.320269				Syracosphaera carlearae (Chrysophyceae)	0.202222				Haptophyta	0.283716				Micromonas N limited	0.277847				Micromonas N limited	0.281406
Haptophyta	0.297134				Chaetoceros sp. (Bacillariophyceae)	0.259306				Cyanobacteria	0.225277				T pseudonana N replete	0.258143				T pseudonana N replete	0.269358
Ochrophyta	0.316406				Skeletonema costatum (Bacillariophyceae)	0.191691				Cryptophyta	0.291275				T pseudonana N limited	0.240068				T pseudonana N limited	0.244203
Dinophyta	0.267787				Coscinodiscus sp. (Bacillariophyceae)	0.22137				Ochrophyta	0.289748				T weisfloggii N replete	0.255435				T weisfloggii N replete	0.265832
					Phaeodactylum tricornutum	0.198949									T weissflogii N limited	0.121089				T weissflogii N limited	0.12414
					Amphidinium carteri (Dynophyceae)	0.25837
					Exuviela sp. (Dynophyceae)	0.22587
					Agmenellum quadruplicatum (Myxophyceae	0.2246
